# Supplementary material for: Global burden of colorectal cancer attributable to high fasting plasma glucose from 1990 to 2021 and projection to 2040
Source: Front Oncol. 2025 Aug 26;15:1590382. doi: 10.3389/fonc.2025.1590382 (PMC12418600; doi:10.3389/fonc.2025.1590382)
Supplement: Supplementary file 2 [file Table1.xlsx]

## Sheet: Sheet1
Table S1 Deaths and ASMR of CRC attributable to HFPG in 1990 and 2021 and the temporal trends from 1990 to 2021 in 204 countries
Location	Deaths case(95%UI)		ASMR per 100,000 (95%UI)		AAPC of ASMR(95% CI) 1990–2021
	1990	2021	1990	2021
Afghanistan	55_x000D_ (17–96)	117_x000D_ (44–212)	0.82_x000D_ (0.27–1.45)	1.36_x000D_ (0.55–2.41)	1.62 (1.56–1.69)
Albania	6_x000D_ (3–9)	22_x000D_ (11–37)	0.35_x000D_ (0.17–0.53)	0.51_x000D_ (0.25–0.84)	1.14_x000D_ (0.72–1.58)
Algeria	36_x000D_ (17–57)	158_x000D_ (75–247)	0.4_x000D_ (0.19–0.64)	0.55_x000D_ (0.26–0.87)	1.02_x000D_ (0.97–1.07)
American Samoa	0_x000D_ (0–1)	1_x000D_ (1–1)	1.74_x000D_ (0.9–2.66)	2.16_x000D_ (1.16–3.23)	0.85_x000D_ (0.44–1.26)
Andorra	1_x000D_ (0–1)	2_x000D_ (1–3)	1.33_x000D_ (0.62–2.25)	1.24_x000D_ (0.56–2.02)	-0.35 (-0.68– -0.02)
Angola	13_x000D_ (6–21)	55_x000D_ (26–93)	0.43_x000D_ (0.21–0.71)	0.59_x000D_ (0.28–1.01)	1.11_x000D_ (0.89–1.33)
Antigua and Barbuda	1_x000D_ (0–1)	1_x000D_ (1–2)	1.01_x000D_ (0.5–1.53)	1.5_x000D_ (0.73–2.3)	1.24_x000D_ (0.4–2.09)
Argentina	386_x000D_ (193–590)	953 (484–1,473)	1.23_x000D_ (0.61–1.88)	1.65_x000D_ (0.84–2.54)	1.01_x000D_ (0.58–1.45)
Armenia	14_x000D_ (7–22)	39_x000D_ (19–61)	0.54_x000D_ (0.26–0.86)	0.9_x000D_ (0.43–1.38)	1.44_x000D_ (1.01–1.87)
Australia	261_x000D_ (131–395)	541_x000D_ (285–798)	1.33_x000D_ (0.66–2.02)	1.11_x000D_ (0.58–1.64)	-0.62 (-0.78– -0.46)
Austria	98_x000D_ (47–151)	122_x000D_ (63–188)	0.77_x000D_ (0.38–1.18)	0.6_x000D_ (0.31–0.93)	-0.8 (-0.96– -0.65)
Azerbaijan	15_x000D_ (7–24)	48_x000D_ (22–77)	0.32_x000D_ (0.15–0.49)	0.5_x000D_ (0.23–0.82)	1.47_x000D_ (1.18–1.75)
Bahamas	2_x000D_ (1–3)	7_x000D_ (3–11)	1.15_x000D_ (0.57–1.77)	1.8_x000D_ (0.85–2.83)	1.63_x000D_ (1.11–2.15)
Bahrain	2_x000D_ (1–2)	9_x000D_ (4–14)	1.28_x000D_ (0.63–1.96)	1.44_x000D_ (0.68–2.21)	0.32 (-0.14–0.78)
Bangladesh	98_x000D_ (47–157)	362_x000D_ (171–611)	0.23_x000D_ (0.11–0.36)	0.28_x000D_ (0.13–0.47)	0.94_x000D_ (0.34–1.53)
Barbados	6_x000D_ (3–9)	14_x000D_ (7–22)	1.85_x000D_ (0.92–2.8)	2.62_x000D_ (1.35–4.21)	1.22_x000D_ (0.93–1.51)
Belarus	63_x000D_ (30–98)	122_x000D_ (60–201)	0.49_x000D_ (0.23–0.75)	0.74_x000D_ (0.36–1.22)	1.19_x000D_ (0.45–1.93)
Belgium	201_x000D_ (100–300)	260_x000D_ (133–410)	1.24_x000D_ (0.62–1.84)	0.98_x000D_ (0.5–1.53)	-0.81 (-0.98– -0.64)
Belize	0_x000D_ (0–1)	2_x000D_ (1–3)	0.4_x000D_ (0.19–0.62)	0.77_x000D_ (0.38–1.21)	2.01_x000D_ (1.48–2.55)
Benin	3_x000D_ (2–5)	15_x000D_ (7–26)	0.19_x000D_ (0.09–0.3)	0.36_x000D_ (0.16–0.6)	2.11_x000D_ (2.02–2.19)
Bermuda	1_x000D_ (1–2)	3_x000D_ (1–4)	1.88_x000D_ (0.96–2.87)	1.69_x000D_ (0.83–2.65)	-0.48 (-1.05–0.1)
Bhutan	0_x000D_ (0–1)	2_x000D_ (1–3)	0.22_x000D_ (0.09–0.35)	0.34_x000D_ (0.15–0.57)	1.48_x000D_ (1.42–1.54)
Bolivia (Plurinational State of)	20_x000D_ (8–33)	98_x000D_ (42–167)	0.7_x000D_ (0.3–1.19)	1.2_x000D_ (0.51–2.02)	1.77_x000D_ (1.61–1.92)
Bosnia and Herzegovina	29_x000D_ (14–44)	130_x000D_ (65–207)	0.79_x000D_ (0.39–1.19)	1.99_x000D_ (0.99–3.17)	3.04_x000D_ (2.71–3.37)
Botswana	2_x000D_ (1–3)	9_x000D_ (4–14)	0.49_x000D_ (0.23–0.82)	0.73_x000D_ (0.35–1.2)	1.24_x000D_ (0.63–1.86)
Brazil	487_x000D_ (242–746)	2340_x000D_ (1202–3476)	0.62_x000D_ (0.31–0.95)	0.95_x000D_ (0.49–1.41)	1.41_x000D_ (1.25–1.57)
Brunei Darussalam	2_x000D_ (1–4)	6_x000D_ (3–10)	2.78_x000D_ (1.42–4.39)	2.23_x000D_ (1.1–3.42)	-0.81_x000D_ (-1.08– -0.55)
Bulgaria	164_x000D_ (81–254)	359_x000D_ (174–588)	1.36_x000D_ (0.66–2.1)	2.36_x000D_ (1.14–3.84)	1.79_x000D_ (1.33–2.25)
Burkina Faso	7_x000D_ (3–11)	28_x000D_ (12–47)	0.19_x000D_ (0.09–0.31)	0.38_x000D_ (0.16–0.62)	2.19_x000D_ (2.08–2.3)
Burundi	6_x000D_ (3–10)	15_x000D_ (6–25)	0.32_x000D_ (0.15–0.51)	0.4_x000D_ (0.17–0.68)	0.66_x000D_ (0.51–0.8)
Cabo Verde	1_x000D_ (0–1)	3_x000D_ (2–6)	0.21_x000D_ (0.1–0.33)	0.86_x000D_ (0.41–1.39)	4.75_x000D_ (3.94–5.55)
Cambodia	15_x000D_ (7–25)	89_x000D_ (39–142)	0.4_x000D_ (0.19–0.65)	0.85_x000D_ (0.38–1.37)	2.43_x000D_ (2.3–2.55)
Cameroon	11_x000D_ (5–17)	56_x000D_ (24–96)	0.31_x000D_ (0.15–0.49)	0.56_x000D_ (0.24–0.95)	1.98_x000D_ (1.91–2.06)
Canada	278_x000D_ (140–420)	833_x000D_ (409–1301)	0.84_x000D_ (0.42–1.27)	1.05_x000D_ (0.51–1.64)	0.66_x000D_ (0.39–0.92)
Central African Republic	5_x000D_ (3–9)	13_x000D_ (6–23)	0.56_x000D_ (0.28–0.93)	0.7_x000D_ (0.33–1.2)	0.7_x000D_ (0.53–0.87)
Chad	5_x000D_ (2–8)	21_x000D_ (10–34)	0.2_x000D_ (0.1–0.32)	0.45_x000D_ (0.21–0.71)	2.58_x000D_ (2.45–2.7)
Chile	63_x000D_ (30–96)	320_x000D_ (162–496)	0.67_x000D_ (0.33–1.03)	1.22_x000D_ (0.62–1.89)	1.92_x000D_ (1.72–2.13)
China	6296_x000D_ (3101–9644)	18440_x000D_ (9208–28705)	0.87_x000D_ (0.43–1.34)	0.9_x000D_ (0.45–1.41)	0.25_x000D_ (-0.14-0.65)
Colombia	89_x000D_ (42–136)	453_x000D_ (213–734)	0.57_x000D_ (0.27–0.89)	0.82_x000D_ (0.39–1.33)	1.14_x000D_ (0.62–1.66)
Comoros	1_x000D_ (0–1)	2_x000D_ (1–4)	0.35_x000D_ (0.16–0.59)	0.52_x000D_ (0.23–0.86)	1.29_x000D_ (1.16–1.43)
Congo	5_x000D_ (2–8)	16_x000D_ (7–26)	0.56_x000D_ (0.27–0.94)	0.76_x000D_ (0.35–1.21)	1.02_x000D_ (0.89–1.16)
Cook Islands	0_x000D_ (0–0)	0_x000D_ (0–0)	0.92_x000D_ (0.47–1.44)	0.83_x000D_ (0.44–1.29)	-0.3 (-0.51– -0.08)
Costa Rica	10_x000D_ (5–15)	77_x000D_ (36–122)	0.62_x000D_ (0.3–0.93)	1.4_x000D_ (0.67–2.22)	2.87_x000D_ (2.67–3.08)
Croatia	87_x000D_ (46–129)	233_x000D_ (114–366)	1.55_x000D_ (0.83–2.31)	2.37_x000D_ (1.16–3.69)	1.28_x000D_ (–0.12–2.69)
Cuba	119_x000D_ (58–182)	351_x000D_ (172–565)	1.18_x000D_ (0.57–1.81)	1.72_x000D_ (0.84–2.76)	1.24_x000D_ (0.85–1.63)
Cyprus	11_x000D_ (5–18)	23_x000D_ (11–37)	1.73_x000D_ (0.82–2.75)	1.15_x000D_ (0.56–1.81)	-1.35 (-1.87– -0.83)
Czechia	317_x000D_ (152–467)	513_x000D_ (261–797)	2.23_x000D_ (1.09–3.29)	2.21_x000D_ (1.12–3.44)	-0.05_x000D_ (-0.34-0.24)
Côte d'Ivoire	5_x000D_ (3–8)	25_x000D_ (11–42)	0.18_x000D_ (0.09–0.29)	0.28_x000D_ (0.13–0.48)	1.43_x000D_ (1.17–1.69)
Democratic People's Republic of Korea	82_x000D_ (39–143)	213_x000D_ (94–376)	0.57_x000D_ (0.28–0.98)	0.66_x000D_ (0.29–1.18)	0.49_x000D_ (0.43–0.54)
Democratic Republic of the Congo	59_x000D_ (29–93)	162_x000D_ (74–277)	0.46_x000D_ (0.22–0.74)	0.53_x000D_ (0.24–0.94)	0.43_x000D_ (0.32–0.54)
Denmark	65_x000D_ (31–100)	142_x000D_ (71–221)	0.76_x000D_ (0.37–1.17)	1.08_x000D_ (0.54–1.67)	1.16_x000D_ (0.8–1.53)
Djibouti	0_x000D_ (0–1)	3_x000D_ (1–5)	0.32_x000D_ (0.14–0.57)	0.68_x000D_ (0.31–1.16)	2.53_x000D_ (2.45–2.61)
Dominica	1_x000D_ (0–1)	1_x000D_ (1–2)	1.14_x000D_ (0.55–1.74)	1.67_x000D_ (0.82–2.65)	1.21_x000D_ (1.09–1.33)
Dominican Republic	10_x000D_ (5–16)	58_x000D_ (28–95)	0.33_x000D_ (0.16–0.51)	0.59_x000D_ (0.29–0.97)	1.99_x000D_ (1.65–2.34)
Ecuador	21_x000D_ (11–31)	145_x000D_ (74–233)	0.43_x000D_ (0.22–0.65)	0.92_x000D_ (0.47–1.47)	2.46_x000D_ (1.82–3.11)
Egypt	48_x000D_ (23–75)	415_x000D_ (205–657)	0.21_x000D_ (0.1–0.33)	0.8_x000D_ (0.39–1.24)	4.36_x000D_ (3.96–4.76)
El Salvador	7_x000D_ (3–10)	42_x000D_ (20–69)	0.24_x000D_ (0.12–0.36)	0.66_x000D_ (0.32–1.1)	3.38_x000D_ (3.05–3.72)
Equatorial Guinea	1_x000D_ (0–1)	5_x000D_ (2–8)	0.48_x000D_ (0.24–0.81)	1.09_x000D_ (0.52–1.89)	2.67_x000D_ (2.43–2.9)
Eritrea	2_x000D_ (1–4)	10_x000D_ (5–18)	0.26_x000D_ (0.13–0.42)	0.53_x000D_ (0.23–0.88)	2.24_x000D_ (2.11–2.36)
Estonia	14_x000D_ (7–22)	36_x000D_ (18–57)	0.69_x000D_ (0.34–1.07)	1.18_x000D_ (0.59–1.87)	1.6_x000D_ (0.7–2.52)
Eswatini	1_x000D_ (1–2)	6_x000D_ (2–10)	0.64_x000D_ (0.28–1.1)	1.23_x000D_ (0.53–2.2)	2.15_x000D_ (1.96–2.34)
Ethiopia	139_x000D_ (59–228)	275_x000D_ (133–430)	0.95_x000D_ (0.42–1.55)	0.8_x000D_ (0.38–1.26)	-0.52_x000D_ (-0.69– -0.36)
Fiji	3_x000D_ (1–4)	9_x000D_ (4–14)	0.95_x000D_ (0.46–1.49)	1.32_x000D_ (0.65–2.05)	1.09_x000D_ (0.83–1.35)
Finland	74_x000D_ (38–110)	150_x000D_ (75–236)	1.01_x000D_ (0.51–1.49)	1.03_x000D_ (0.52–1.62)	0.05 (-0.2–0.29)
France	905_x000D_ (443–1388)	1425_x000D_ (716–2236)	1.02_x000D_ (0.5–1.57)	0.87_x000D_ (0.43–1.36)	-0.52_x000D_ (-0.68– -0.35)
Gabon	5_x000D_ (2–9)	12_x000D_ (6–20)	0.92_x000D_ (0.37–1.62)	1.33_x000D_ (0.63–2.17)	1.22_x000D_ (1.05–1.39)
Gambia	0_x000D_ (0–1)	2_x000D_ (1–3)	0.11_x000D_ (0.05–0.18)	0.21_x000D_ (0.1–0.35)	2.2_x000D_ (1.83–2.58)
Georgia	20_x000D_ (10–31)	55_x000D_ (26–87)	0.32_x000D_ (0.16–0.5)	0.89_x000D_ (0.42–1.41)	3.26_x000D_ (1.81–4.73)
Germany	2111_x000D_ (1037–3307)	2771_x000D_ (1292–4410)	1.55_x000D_ (0.77–2.44)	1.24_x000D_ (0.58–1.96)	-0.69_x000D_ (-1.2– -0.18)
Ghana	12_x000D_ (6–18)	74_x000D_ (34–118)	0.25_x000D_ (0.12–0.38)	0.56_x000D_ (0.26–0.88)	2.67_x000D_ (2.46–2.87)
Greece	138_x000D_ (69–202)	288_x000D_ (140–442)	0.91_x000D_ (0.45–1.33)	1_x000D_ (0.49–1.55)	0.27 (-0.26–0.81)
Greenland	0_x000D_ (0–0)	1_x000D_ (0–1)	1.08_x000D_ (0.51–1.73)	1.42_x000D_ (0.69–2.35)	1.04_x000D_ (0.91–1.16)
Grenada	1_x000D_ (0–1)	2_x000D_ (1–3)	1.07_x000D_ (0.5–1.65)	1.74_x000D_ (0.86–2.75)	1.8_x000D_ (0.97–2.65)
Guam	1_x000D_ (0–1)	2_x000D_ (1–4)	1.43_x000D_ (0.73–2.12)	1.15_x000D_ (0.57–1.76)	-0.81_x000D_ (-1.44– -0.18)
Guatemala	7_x000D_ (3–11)	63_x000D_ (31–100)	0.25_x000D_ (0.12–0.38)	0.61_x000D_ (0.3–0.96)	3.06_x000D_ (1.76–4.38)
Guinea	5_x000D_ (2–8)	14_x000D_ (6–24)	0.16_x000D_ (0.08–0.26)	0.29_x000D_ (0.13–0.49)	1.88_x000D_ (1.77–1.98)
Guinea–Bissau	1_x000D_ (0–2)	3_x000D_ (1–5)	0.33_x000D_ (0.15–0.54)	0.58_x000D_ (0.28–0.95)	1.86_x000D_ (1.78–1.94)
Guyana	4_x000D_ (2–6)	10_x000D_ (5–15)	1.11_x000D_ (0.56–1.7)	1.61_x000D_ (0.82–2.52)	1.34_x000D_ (0.81–1.88)
Haiti	29_x000D_ (13–48)	70_x000D_ (31–118)	1.09_x000D_ (0.5–1.78)	1.19_x000D_ (0.54–1.99)	0.33_x000D_ (0.27–0.38)
Honduras	4_x000D_ (2–7)	31_x000D_ (14–51)	0.23_x000D_ (0.11–0.36)	0.53_x000D_ (0.25–0.9)	2.84_x000D_ (2.42–3.27)
Hungary	299_x000D_ (138–457)	514_x000D_ (247–818)	2.01_x000D_ (0.93–3.09)	2.47_x000D_ (1.19–3.94)	0.7_x000D_ (0.41–1)
Iceland	2_x000D_ (1–4)	5_x000D_ (3–8)	0.78_x000D_ (0.39–1.21)	0.83_x000D_ (0.41–1.28)	0.15 (-0.38–0.69)
India	1078_x000D_ (514–1650)	4337_x000D_ (2171–6590)	0.25_x000D_ (0.12–0.4)	0.38_x000D_ (0.19–0.58)	1.39_x000D_ (0.99–1.79)
Indonesia	314_x000D_ (151–503)	1676_x000D_ (818–2773)	0.38_x000D_ (0.18–0.61)	0.84_x000D_ (0.41–1.4)	2.6_x000D_ (2.51–2.69)
Iran (Islamic Republic of)	84_x000D_ (42–134)	475_x000D_ (226–727)	0.4_x000D_ (0.2–0.64)	0.68_x000D_ (0.32–1.04)	1.72_x000D_ (1.51–1.93)
Iraq	37_x000D_ (17–56)	183_x000D_ (90–301)	0.48_x000D_ (0.23–0.73)	0.88_x000D_ (0.44–1.41)	2.05_x000D_ (1.76–2.35)
Ireland	54_x000D_ (27–84)	86_x000D_ (43–137)	1.32_x000D_ (0.66–2.04)	1.03 (0.51–1.63)	-0.82_x000D_ (-1.08– -0.56)
Israel	66_x000D_ (34–99)	177_x000D_ (90–282)	1.37_x000D_ (0.69–2.06)	1.32_x000D_ (0.67–2.1)	-0.15 (-0.67–0.37)
Italy	1080_x000D_ (553–1646)	1880_x000D_ (962–2876)	1.18_x000D_ (0.6–1.8)	1.1_x000D_ (0.56–1.67)	-0.24_x000D_ (-0.31– -0.17)
Jamaica	11_x000D_ (5–17)	32_x000D_ (15–53)	0.61_x000D_ (0.29–0.94)	1.02_x000D_ (0.49–1.7)	1.91_x000D_ (0.58–3.26)
Japan	2412_x000D_ (1248–3552)	6208_x000D_ (3124–9300)	1.46_x000D_ (0.76–2.15)	1.35_x000D_ (0.69–2.01)	-0.31_x000D_ (-0.6– -0.01)
Jordan	12_x000D_ (6–19)	73_x000D_ (35–117)	1.04_x000D_ (0.52–1.6)	1.16_x000D_ (0.56–1.87)	0.38 (-0.07–0.83)
Kazakhstan	71_x000D_ (34–111)	130_x000D_ (63–203)	0.59_x000D_ (0.29–0.92)	0.78_x000D_ (0.37–1.22)	1.11_x000D_ (0.43–1.8)
Kenya	11_x000D_ (6–18)	67_x000D_ (32–105)	0.16_x000D_ (0.08–0.25)	0.34_x000D_ (0.17–0.54)	2.47_x000D_ (2.36–2.58)
Kiribati	0_x000D_ (0–0)	1_x000D_ (0–1)	0.96_x000D_ (0.47–1.53)	1.15_x000D_ (0.58–1.81)	0.59_x000D_ (0.54–0.64)
Kuwait	3_x000D_ (1–4)	25_x000D_ (13–38)	0.58_x000D_ (0.28–0.88)	1.06_x000D_ (0.54–1.64)	2.45_x000D_ (1.75–3.15)
Kyrgyzstan	9_x000D_ (4–14)	15_x000D_ (7–24)	0.32_x000D_ (0.15–0.5)	0.35_x000D_ (0.16–0.55)	0.12 (-0.25–0.5)
Lao People's Democratic Republic	13_x000D_ (5–24)	38_x000D_ (17–64)	0.76_x000D_ (0.31–1.32)	0.97_x000D_ (0.43–1.63)	0.78 (0.71–0.84)
Latvia	24_x000D_ (12–37)	45_x000D_ (22–71)	0.66_x000D_ (0.33–1.03)	1.04_x000D_ (0.51–1.62)	1.47_x000D_ (1.24–1.69)
Lebanon	22_x000D_ (10–36)	82_x000D_ (39–125)	1.15_x000D_ (0.55–1.91)	1.29_x000D_ (0.62–1.97)	0.39_x000D_ (0.18–0.6)
Lesotho	2_x000D_ (1–3)	8_x000D_ (4–14)	0.24_x000D_ (0.1–0.4)	0.85_x000D_ (0.39–1.48)	4.24_x000D_ (3.8–4.69)
Liberia	3_x000D_ (1–4)	7_x000D_ (3–13)	0.28_x000D_ (0.13–0.45)	0.44_x000D_ (0.19–0.8)	1.48_x000D_ (1.25–1.71)
Libya	15_x000D_ (7–25)	61_x000D_ (27–103)	0.9_x000D_ (0.42–1.48)	1.33_x000D_ (0.58–2.23)	1.27_x000D_ (1.02–1.53)
Lithuania	26_x000D_ (13–40)	58_x000D_ (28–92)	0.57_x000D_ (0.28–0.89)	0.92_x000D_ (0.45–1.45)	1.45_x000D_ (1.28–1.62)
Luxembourg	7_x000D_ (3–10)	16_x000D_ (8–25)	1.2_x000D_ (0.62–1.83)	1.41_x000D_ (0.71–2.19)	0.48_x000D_ (0.23–0.74)
Madagascar	11_x000D_ (5–17)	30_x000D_ (14–50)	0.26_x000D_ (0.13–0.4)	0.36_x000D_ (0.17–0.61)	1.11_x000D_ (0.83–1.39)
Malawi	3_x000D_ (2–6)	11_x000D_ (5–19)	0.12_x000D_ (0.06–0.19)	0.19_x000D_ (0.09–0.31)	1.61_x000D_ (1.46–1.75)
Malaysia	109_x000D_ (56–166)	482_x000D_ (242–747)	1.32_x000D_ (0.67–2)	1.89_x000D_ (0.95–2.94)	1.03_x000D_ (0.77–1.3)
Maldives	0_x000D_ (0–0)	1_x000D_ (0–2)	0.43_x000D_ (0.2–0.7)	0.37_x000D_ (0.18–0.58)	-0.6_x000D_ (-0.79– -0.4)
Mali	14_x000D_ (7–21)	41_x000D_ (20–66)	0.39_x000D_ (0.19–0.61)	0.53_x000D_ (0.25–0.85)	0.97_x000D_ (0.87–1.07)
Malta	4_x000D_ (2–6)	13_x000D_ (6–20)	0.99_x000D_ (0.5–1.48)	1.18_x000D_ (0.58–1.83)	0.53 (-0.2–1.26)
Marshall Islands	0_x000D_ (0–0)	1_x000D_ (0–1)	1.86_x000D_ (0.96–2.91)	2.29_x000D_ (1.21–3.63)	0.67_x000D_ (0.51–0.83)
Mauritania	2_x000D_ (1–3)	7_x000D_ (3–12)	0.24_x000D_ (0.11–0.39)	0.39_x000D_ (0.18–0.64)	1.54_x000D_ (1.38–1.7)
Mauritius	5_x000D_ (2–7)	28_x000D_ (14–42)	0.75_x000D_ (0.37–1.16)	1.54_x000D_ (0.77–2.32)	2.26_x000D_ (1.06–3.46)
Mexico	246_x000D_ (126–369)	1142_x000D_ (588–1741)	0.66_x000D_ (0.34–0.99)	0.93_x000D_ (0.48–1.41)	1.12_x000D_ (0.77–1.47)
Micronesia (Federated States of)	1_x000D_ (0–1)	1_x000D_ (0–1)	1.21_x000D_ (0.58–1.99)	1.33_x000D_ (0.61–2.24)	0.31_x000D_ (0.25–0.37)
Monaco	1_x000D_ (0–2)	2_x000D_ (1–3)	1.29_x000D_ (0.63–2.02)	1.86_x000D_ (0.97–3.01)	1.18_x000D_ (1.13–1.24)
Mongolia	2_x000D_ (1–3)	8_x000D_ (3–12)	0.19_x000D_ (0.1–0.31)	0.36_x000D_ (0.16–0.57)	1.99_x000D_ (1.66–2.32)
Montenegro	6_x000D_ (3–9)	18_x000D_ (9–28)	1_x000D_ (0.51–1.54)	1.87_x000D_ (0.94–2.93)	2.08_x000D_ (1.66–2.5)
Morocco	57_x000D_ (28–89)	343_x000D_ (161–548)	0.43_x000D_ (0.21–0.66)	1.07_x000D_ (0.5–1.73)	2.98_x000D_ (2.82–3.13)
Mozambique	5_x000D_ (2–8)	17_x000D_ (7–28)	0.12_x000D_ (0.05–0.2)	0.21_x000D_ (0.09–0.36)	1.91_x000D_ (1.76–2.06)
Myanmar	144_x000D_ (66–248)	439_x000D_ (205–734)	0.71_x000D_ (0.33–1.22)	1_x000D_ (0.46–1.65)	1.07_x000D_ (1.03–1.11)
Namibia	1_x000D_ (1–2)	5_x000D_ (3–9)	0.27_x000D_ (0.14–0.44)	0.45_x000D_ (0.21–0.72)	1.63_x000D_ (1.41–1.85)
Nauru	0_x000D_ (0–0)	0_x000D_ (0–0)	1.83_x000D_ (0.78–3.15)	1.93_x000D_ (0.83–3.19)	0.15_x000D_ (0.01–0.29)
Nepal	16_x000D_ (7–27)	72_x000D_ (33–120)	0.19_x000D_ (0.09–0.33)	0.34_x000D_ (0.15–0.57)	1.8_x000D_ (1.69–1.92)
Netherlands	245_x000D_ (122–374)	494_x000D_ (247–762)	1.18_x000D_ (0.59–1.8)	1.29_x000D_ (0.65–1.99)	0.22_x000D_ (-0.21-0.65)
New Zealand	73_x000D_ (35–110)	140_x000D_ (69–212)	1.85_x000D_ (0.9–2.8)	1.57_x000D_ (0.77–2.37)	-0.6_x000D_ (-0.97– -0.23)
Nicaragua	4_x000D_ (2–6)	22_x000D_ (11–36)	0.28_x000D_ (0.13–0.45)	0.48_x000D_ (0.23–0.78)	1.69_x000D_ (0.97–2.41)
Niger	5_x000D_ (2–7)	22_x000D_ (10–35)	0.2_x000D_ (0.09–0.33)	0.33_x000D_ (0.15–0.56)	1.61_x000D_ (1.45–1.78)
Nigeria	79_x000D_ (40–127)	254_x000D_ (118–402)	0.21_x000D_ (0.11–0.34)	0.35_x000D_ (0.16–0.55)	1.65_x000D_ (1.47–1.84)
Niue	0_x000D_ (0–0)	0_x000D_ (0–0)	1.22_x000D_ (0.62–1.93)	1.63_x000D_ (0.83–2.43)	0.94_x000D_ (0.87–1.02)
North Macedonia	19_x000D_ (9–29)	63_x000D_ (30–100)	1.11_x000D_ (0.54–1.69)	2.06_x000D_ (1–3.24)	2.03_x000D_ (1.7–2.36)
Northern Mariana Islands	0_x000D_ (0–0)	1_x000D_ (0–1)	1.64_x000D_ (0.82–2.56)	1.92_x000D_ (0.97–2.92)	0.36 (-0.02–0.73)
Norway	119_x000D_ (61–174)	157_x000D_ (81–234)	1.61_x000D_ (0.83–2.35)	1.4_x000D_ (0.72–2.09)	-0.5_x000D_ (-0.88– -0.11)
Oman	2_x000D_ (1–3)	6_x000D_ (3–10)	0.28_x000D_ (0.14–0.47)	0.41_x000D_ (0.19–0.64)	1.2_x000D_ (0.43–1.96)
Pakistan	162_x000D_ (78–242)	653_x000D_ (322–1019)	0.31_x000D_ (0.15–0.47)	0.61_x000D_ (0.3–0.95)	2.2_x000D_ (2.09–2.32)
Palau	0_x000D_ (0–0)	0_x000D_ (0–1)	1.71_x000D_ (0.84–2.71)	1.84_x000D_ (0.85–2.87)	0.22_x000D_ (0.01–0.43)
Palestine	11_x000D_ (5–18)	32_x000D_ (15–49)	1.39_x000D_ (0.68–2.27)	1.53_x000D_ (0.72–2.37)	0.26_x000D_ (0.05–0.48)
Panama	7_x000D_ (3–11)	45_x000D_ (22–71)	0.5_x000D_ (0.25–0.77)	1_x000D_ (0.5–1.59)	2.29_x000D_ (1.76–2.82)
Papua New Guinea	4_x000D_ (2–7)	13_x000D_ (6–22)	0.27_x000D_ (0.13–0.46)	0.31_x000D_ (0.15–0.51)	0.45_x000D_ (0.38–0.53)
Paraguay	7_x000D_ (3–10)	51_x000D_ (24–82)	0.32_x000D_ (0.16–0.48)	0.92_x000D_ (0.44–1.51)	3.63_x000D_ (3.32–3.94)
Peru	33_x000D_ (16–51)	192_x000D_ (94–320)	0.3_x000D_ (0.15–0.47)	0.59_x000D_ (0.29–0.98)	2.29_x000D_ (0.97–3.62)
Philippines	130_x000D_ (61–200)	589_x000D_ (276–921)	0.55_x000D_ (0.26–0.86)	0.81_x000D_ (0.38–1.26)	1.26_x000D_ (1.07–1.45)
Poland	644_x000D_ (328–965)	1877_x000D_ (947–2811)	1.49_x000D_ (0.76–2.23)	2.45_x000D_ (1.24–3.68)	1.58_x000D_ (1.46–1.7)
Portugal	210_x000D_ (107–318)	479_x000D_ (239–733)	1.54_x000D_ (0.79–2.34)	1.7_x000D_ (0.84–2.6)	0.28 (-0.02–0.58)
Puerto Rico	50_x000D_ (26–76)	125_x000D_ (65–197)	1.41_x000D_ (0.72–2.14)	1.63_x000D_ (0.85–2.53)	0.37_x000D_ (0.08–0.65)
Qatar	1_x000D_ (1–2)	9_x000D_ (5–15)	1.57_x000D_ (0.77–2.51)	1.75_x000D_ (0.88–2.74)	0.34 (-0.78–1.46)
Republic of Korea	219_x000D_ (111–332)	992_x000D_ (468–1533)	0.86_x000D_ (0.44–1.31)	1.05_x000D_ (0.5–1.63)	0.62_x000D_ (0.35–0.88)
Republic of Moldova	32_x000D_ (16–50)	70_x000D_ (35–108)	0.76_x000D_ (0.39–1.18)	1.14_x000D_ (0.56–1.76)	1.26_x000D_ (0.6–1.93)
Romania	169_x000D_ (83–259)	660_x000D_ (334–1028)	0.62_x000D_ (0.3–0.95)	1.69_x000D_ (0.86–2.59)	3.47_x000D_ (3–3.95)
Russian Federation	1167_x000D_ (577–1781)	2877_x000D_ (1461–4364)	0.65_x000D_ (0.33–1)	1.17_x000D_ (0.6–1.78)	1.94_x000D_ (1.11–2.78)
Rwanda	7_x000D_ (3–11)	19_x000D_ (8–31)	0.31_x000D_ (0.14–0.54)	0.39_x000D_ (0.17–0.67)	0.77_x000D_ (0.63–0.9)
Saint Kitts and Nevis	1_x000D_ (0–1)	1_x000D_ (1–2)	1.42_x000D_ (0.7–2.19)	1.77_x000D_ (0.89–2.75)	0.72_x000D_ (0.33–1.12)
Saint Lucia	1_x000D_ (0–1)	3_x000D_ (1–4)	1.12_x000D_ (0.55–1.7)	1.13_x000D_ (0.56–1.79)	-0.04 (-0.53–0.45)
Saint Vincent and the Grenadines	1_x000D_ (0–1)	2_x000D_ (1–3)	1.01_x000D_ (0.49–1.54)	1.31_x000D_ (0.66–2.03)	0.82_x000D_ (0.19–1.46)
Samoa	1_x000D_ (0–1)	2_x000D_ (1–2)	0.94_x000D_ (0.47–1.5)	1.15_x000D_ (0.57–1.8)	0.65_x000D_ (0.6–0.71)
San Marino	0_x000D_ (0–1)	1_x000D_ (0–1)	1.28_x000D_ (0.62–1.95)	0.84_x000D_ (0.37–1.44)	-1.56_x000D_ (-2.07– -1.05)
Sao Tome and Principe	0_x000D_ (0–0)	1_x000D_ (0–1)	0.32_x000D_ (0.15–0.51)	0.75_x000D_ (0.34–1.23)	2.78_x000D_ (2.59–2.97)
Saudi Arabia	23_x000D_ (11–38)	139_x000D_ (67–214)	0.46_x000D_ (0.22–0.75)	0.83_x000D_ (0.4–1.3)	1.94_x000D_ (1.81–2.08)
Senegal	10_x000D_ (5–16)	42_x000D_ (19–67)	0.37_x000D_ (0.18–0.59)	0.64_x000D_ (0.3–1.04)	1.86_x000D_ (1.57–2.16)
Serbia	163_x000D_ (80–261)	376_x000D_ (181–587)	1.7_x000D_ (0.82–2.69)	2.14_x000D_ (1.03–3.34)	0.83_x000D_ (0.47–1.2)
Seychelles	1_x000D_ (0–1)	2_x000D_ (1–4)	1.31_x000D_ (0.63–1.98)	2.2_x000D_ (1.1–3.4)	1.57_x000D_ (1.12–2.03)
Sierra Leone	3_x000D_ (2–5)	11_x000D_ (5–18)	0.19_x000D_ (0.09–0.29)	0.35_x000D_ (0.16–0.59)	2.02 (1.92–2.12)
Singapore	41_x000D_ (21–60)	102_x000D_ (53–158)	2.04_x000D_ (1.07–3.04)	1.21_x000D_ (0.63–1.88)	-1.62 (-2.02– -1.22)
Slovakia	97_x000D_ (50–150)	203_x000D_ (102–314)	1.59_x000D_ (0.83–2.47)	2.06_x000D_ (1.04–3.19)	0.84_x000D_ (0.51–1.17)
Slovenia	35_x000D_ (18–53)	73_x000D_ (37–116)	1.39_x000D_ (0.72–2.11)	1.47_x000D_ (0.74–2.34)	0.04 (-0.3–0.39)
Solomon Islands	1_x000D_ (0–1)	2_x000D_ (1–4)	0.59_x000D_ (0.26–0.97)	0.72_x000D_ (0.32–1.21)	0.67 (0.46–0.89)
Somalia	6_x000D_ (3–11)	21_x000D_ (9–39)	0.32_x000D_ (0.14–0.59)	0.47_x000D_ (0.2–0.85)	1.25_x000D_ (1.2–1.29)
South Africa	82_x000D_ (38–130)	349_x000D_ (165–534)	0.46_x000D_ (0.21–0.74)	0.85_x000D_ (0.4–1.31)	2_x000D_ (1.49–2.52)
South Sudan	7_x000D_ (3–13)	17_x000D_ (7–29)	0.33_x000D_ (0.15–0.59)	0.58_x000D_ (0.25–0.97)	1.79_x000D_ (1.69–1.88)
Spain	819_x000D_ (413–1264)	1760_x000D_ (849–2775)	1.46_x000D_ (0.73–2.22)	1.56_x000D_ (0.77–2.44)	0.24_x000D_ (0.09–0.39)
Sri Lanka	27_x000D_ (13–43)	104_x000D_ (48–182)	0.3_x000D_ (0.14–0.47)	0.39_x000D_ (0.18–0.69)	0.83_x000D_ (0.32–1.34)
Sudan	31_x000D_ (14–56)	111_x000D_ (51–194)	0.38_x000D_ (0.17–0.65)	0.64_x000D_ (0.3–1.12)	1.75_x000D_ (1.72–1.79)
Suriname	2_x000D_ (1–4)	9_x000D_ (4–14)	1.07_x000D_ (0.52–1.67)	1.43_x000D_ (0.7–2.23)	1.04_x000D_ (0.43–1.66)
Sweden	153_x000D_ (76–236)	269_x000D_ (129–421)	0.93_x000D_ (0.46–1.43)	1.08_x000D_ (0.52–1.68)	0.47_x000D_ (0.19–0.75)
Switzerland	105_x000D_ (51–165)	190_x000D_ (90–303)	0.93_x000D_ (0.46–1.47)	0.92_x000D_ (0.43–1.44)	-0.02 (-0.36–0.31)
Syrian Arab Republic	19_x000D_ (9–30)	72_x000D_ (31–122)	0.41_x000D_ (0.19–0.64)	0.64_x000D_ (0.28–1.06)	1.48 (1.28–1.68)
Taiwan (Province of China)	149_x000D_ (74–224)	815_x000D_ (398–1248)	1.03_x000D_ (0.51–1.54)	1.88_x000D_ (0.92–2.88)	1.97 (1.78–2.16)
Tajikistan	8_x000D_ (4–13)	15_x000D_ (8–25)	0.32_x000D_ (0.14–0.49)	0.29_x000D_ (0.15–0.47)	-0.35 (-0.84–0.15)
Thailand	221_x000D_ (103–351)	1248_x000D_ (587–2106)	0.75_x000D_ (0.35–1.19)	1.15_x000D_ (0.54–1.93)	1.38 (1.12–1.65)
Timor–Leste	1_x000D_ (0–1)	4_x000D_ (2–7)	0.28_x000D_ (0.13–0.45)	0.57_x000D_ (0.25–0.94)	2.34 (2.23–2.44)
Togo	2_x000D_ (1–3)	9_x000D_ (4–16)	0.17_x000D_ (0.08–0.28)	0.33_x000D_ (0.14–0.55)	2.05_x000D_ (1.98-2.12)
Tokelau	0_x000D_ (0–0)	0_x000D_ (0–0)	1.4_x000D_ (0.69–2.22)	1.55_x000D_ (0.84–2.38)	0.34_x000D_ (0.29–0.38)
Tonga	0_x000D_ (0–1)	1_x000D_ (0–1)	0.66_x000D_ (0.31–1.02)	0.83_x000D_ (0.41–1.31)	0.76_x000D_ (0.53–1)
Trinidad and Tobago	11_x000D_ (5–16)	28_x000D_ (14–45)	1.41_x000D_ (0.7–2.17)	1.45_x000D_ (0.73–2.32)	0.08_x000D_ (-0.19-0.36)
Tunisia	23_x000D_ (11–38)	95_x000D_ (45–158)	0.54_x000D_ (0.26–0.87)	0.75_x000D_ (0.36–1.26)	1.05_x000D_ (0.78–1.31)
Turkmenistan	4_x000D_ (2–6)	12_x000D_ (6–20)	0.21_x000D_ (0.1–0.33)	0.31_x000D_ (0.15–0.52)	1.3_x000D_ (0.38–2.23)
Tuvalu	0_x000D_ (0–0)	0_x000D_ (0–0)	0.85_x000D_ (0.39–1.34)	0.89_x000D_ (0.42–1.44)	0.19_x000D_ (0.15–0.22)
Türkiye	270_x000D_ (136–418)	1123_x000D_ (541–1784)	0.88_x000D_ (0.44–1.35)	1.26_x000D_ (0.6–2.01)	1.18_x000D_ (0.81–1.55)
Uganda	20_x000D_ (10–33)	68_x000D_ (30–110)	0.39_x000D_ (0.18–0.64)	0.57_x000D_ (0.25–0.91)	1.22_x000D_ (1.06–1.37)
Ukraine	560_x000D_ (272–863)	660_x000D_ (321–1075)	0.77_x000D_ (0.38–1.18)	0.82_x000D_ (0.4–1.34)	0.12_x000D_ (-0.64-0.89)
United Arab Emirates	6_x000D_ (2–10)	35_x000D_ (16–55)	1.69_x000D_ (0.75–2.86)	1.72_x000D_ (0.8–2.69)	0.01 (-2.11–2.17)
United Kingdom	1072_x000D_ (522–1651)	1648_x000D_ (802–2574)	1.11_x000D_ (0.54–1.7)	1.13_x000D_ (0.55–1.75)	0.04 (-0.17–0.26)
United Republic of Tanzania	21_x000D_ (10–33)	95_x000D_ (44–152)	0.25_x000D_ (0.12–0.39)	0.45_x000D_ (0.21–0.72)	1.97_x000D_ (1.89–2.04)
United States of America	4826_x000D_ (2501–7216)	8793_x000D_ (4511–13193)	1.45_x000D_ (0.75–2.17)	1.45_x000D_ (0.74–2.18)	0.01_x000D_ (-0.26-0.27)
United States Virgin Islands	1_x000D_ (1–2)	3_x000D_ (1–5)	1.97_x000D_ (0.92–3.13)	1.58_x000D_ (0.79–2.52)	-0.82_x000D_ (-1.27– -0.37)
Uruguay	43_x000D_ (21–66)	129_x000D_ (65–204)	1.09_x000D_ (0.53–1.67)	2.12_x000D_ (1.06–3.33)	2.22_x000D_ (1.97–2.47)
Uzbekistan	20_x000D_ (10–32)	80_x000D_ (36–133)	0.18_x000D_ (0.09–0.29)	0.32_x000D_ (0.14–0.53)	1.92_x000D_ (1.46–2.39)
Vanuatu	0_x000D_ (0–1)	2_x000D_ (1–3)	0.79_x000D_ (0.39–1.26)	1.04_x000D_ (0.51–1.67)	0.89_x000D_ (0.78–1)
Venezuela (Bolivarian Republic of)	44_x000D_ (23–68)	243_x000D_ (111–398)	0.5_x000D_ (0.25–0.76)	0.84_x000D_ (0.39–1.39)	1.77_x000D_ (1.19–2.35)
Viet Nam	127_x000D_ (61–207)	661_x000D_ (303–1085)	0.34_x000D_ (0.16–0.56)	0.74_x000D_ (0.34–1.2)	2.5_x000D_ (2.39–2.61)
Yemen	14_x000D_ (6–24)	61_x000D_ (26–104)	0.32_x000D_ (0.16–0.56)	0.51_x000D_ (0.22–0.87)	1.54_x000D_ (1.42–1.65)
Zambia	12_x000D_ (6–18)	53_x000D_ (23–101)	0.51_x000D_ (0.24–0.81)	0.95_x000D_ (0.42–1.73)	2.04_x000D_ (1.87–2.2)
Zimbabwe	18_x000D_ (9–30)	52_x000D_ (25–84)	0.58_x000D_ (0.27–0.94)	0.92_x000D_ (0.44–1.47)	1.57_x000D_ (1.24–1.9)
