# Supplementary material for: Global burden of colorectal cancer attributable to high fasting plasma glucose from 1990 to 2021 and projection to 2040
Source: Front Oncol. 2025 Aug 26;15:1590382. doi: 10.3389/fonc.2025.1590382 (PMC12418600; doi:10.3389/fonc.2025.1590382)
Supplement: Supplementary file 3 [file Table2.xlsx]

## Sheet: Sheet1
Table S2 DALYs and ASDR of CRC attributable to HFPG in 1990 and 2021 and the temporal trends from 1990 to 2021 in 204 countries
Location	DALYs case (95%UI)		ASDR per 100,000 (95%UI)		AAPC of ASDR (95% CI) 1990–2021
	1990	2021	1990	2021
Afghanistan	1,444 (405–2,604)	3,334 (1,161–6,211)	19.96_x000D_ (5.9–35.76)	32.66 (12.17–59.2)	1.59 (1.54–1.65)
Albania	132_x000D_ (64–202)	428_x000D_ (210–713)	6.8_x000D_ (3.32–10.43)	9.59_x000D_ (4.68–15.95)	1.01_x000D_ (0.57–1.46)
Algeria	833 (393–1,315)	3,514 (1677–5,595)	7.56_x000D_ (3.61–11.92)	10.39_x000D_ (4.91–16.26)	1.03_x000D_ (0.93–1.14)
American Samoa	9_x000D_ (5–14)	25_x000D_ (14–37)	38.69_x000D_ (19.8–59.41)	49.59_x000D_ (26.96–74.42)	0.89_x000D_ (0.76–1.01)
Andorra	16_x000D_ (7–27)	39_x000D_ (17–63)	27.4_x000D_ (12.73–47.35)	24.97_x000D_ (11.14–40.55)	-0.42 (-0.71– -0.14)
Angola	335_x000D_ (154–559)	1399 (667–2,389)	9.11_x000D_ (4.47–15.14)	12.45_x000D_ (5.97–21.25)	1.02_x000D_ (0.95–1.1)
Antigua and Barbuda	11_x000D_ (5–16)	31_x000D_ (16–48)	19.91_x000D_ (9.91–30.01)	29.7_x000D_ (14.72–45.19)	1.41_x000D_ (0.44–2.39)
Argentina	8,089 (4,025–12,235)	19,188 (9590–29,328)	24.92_x000D_ (12.44–37.74)	34.12_x000D_ (17.01–52.03)	1.07_x000D_ (0.7–1.43)
Armenia	362_x000D_ (174–565)	842 (409–1,287)	12.98_x000D_ (6.35–20.38)	19.06_x000D_ (9.26–29.09)	1.2_x000D_ (0.77–1.64)
Australia	5,653 (2,828–8,573)	10,508 (5,448–15,553)	28.82_x000D_ (14.41–43.63)	23.57_x000D_ (12.07–35.11)	-0.69 (-0.85– -0.53)
Austria	1,828 (898–2,817)	2,207 (1,144–3,423)	15.14_x000D_ (7.46–23.22)	12.05_x000D_ (6.3–18.74)	-0.71 (-0.98– -0.44)
Azerbaijan	413_x000D_ (193–633)	1,238 (565–2,020)	7.96_x000D_ (3.73–12.31)	11.59_x000D_ (5.3–18.84)	1.22 (0.98–1.45)
Bahamas	40_x000D_ (20–61)	159_x000D_ (73–248)	25.84_x000D_ (12.91–40.08)	38.92_x000D_ (18.02–60.5)	1.36_x000D_ (0.97–1.75)
Bahrain	41_x000D_ (20–62)	233_x000D_ (108–369)	25.86_x000D_ (12.61–38.82)	27.96_x000D_ (12.98–43.82)	0.2_x000D_ (-0.1–0.5)
Bangladesh	2,544 (1,240–4,169)	8,731 (4,071–1,4695)	5.29_x000D_ (2.58–8.55)	6.25_x000D_ (2.93–10.53)	0.62_x000D_ (0.2–1.04)
Barbados	109_x000D_ (55–167)	275_x000D_ (141–445)	36.75_x000D_ (18.5–55.44)	52.17_x000D_ (26.75–84.71)	1.33_x000D_ (0.78–1.89)
Belarus	1,510 (7,22–2303)	2,739 (1,302–4,497)	11.43_x000D_ (5.49–17.46)	16.7_x000D_ (7.96–27.35)	1.04_x000D_ (0.37–1.72)
Belgium	3,731 (1,811–5,523)	4,587 (2,379–7,181)	23.79_x000D_ (11.56–35.17)	19.34_x000D_ (9.96–30.23)	-0.74 (-0.98– -0.49)
Belize	7_x000D_ (4–12)	48_x000D_ (24–75)	8.1_x000D_ (3.97–12.78)	16.4_x000D_ (8.22–25.71)	2.26_x000D_ (1.83–2.69)
Benin	70_x000D_ (32–111)	327_x000D_ (147–566)	3.69_x000D_ (1.72–5.85)	6.92_x000D_ (3.13–11.82)	2.06_x000D_ (1.92–2.2)
Bermuda	23_x000D_ (12–36)	47_x000D_ (24–74)	37.61_x000D_ (19.18–57.47)	33.76_x000D_ (17.01–53.08)	-0.46_x000D_ (-1.16–0.25)
Bhutan	13_x000D_ (5–21)	43_x000D_ (18–71)	5_x000D_ (2.16–8.32)	7.13_x000D_ (3.09–11.93)	1.14_x000D_ (1.1–1.18)
Bolivia (Plurinational State of)	441_x000D_ (190–762)	2,139 (941–3,636)	14.3_x000D_ (6.14–24.64)	24_x000D_ (10.48–40.8)	1.68_x000D_ (1.48–1.88)
Bosnia and Herzegovina	683 (332–1,033)	2,634 (1,315–4,230)	16.93_x000D_ (8.29–25.62)	40.87_x000D_ (20.47–65.47)	3.02_x000D_ (2.62–3.42)
Botswana	47_x000D_ (22–79)	198_x000D_ (88–337)	9.42_x000D_ (4.39–15.63)	14.56_x000D_ (6.67–24.33)	1.45_x000D_ (0.81–2.1)
Brazil	11,320 (5,628–17,265)	54,015 (27,538–80,744)	12.94_x000D_ (6.43–19.83)	21.3_x000D_ (10.87–31.86)	1.61_x000D_ (1.43–1.8)
Brunei Darussalam	59_x000D_ (29–92)	162_x000D_ (80–250)	59.49_x000D_ (30.13–94.49)	46.47_x000D_ (23.09–71.24)	-0.86 (-1.08– -0.65)
Bulgaria	3,863 (1,897–5,977)	7,338 (3,567–1,1857)	30.29_x000D_ (14.92–46.93)	50.61_x000D_ (24.64–81.81)	1.68_x000D_ (1.18–2.19)
Burkina Faso	147_x000D_ (71–240)	604 (267–1,013)	3.7_x000D_ (1.78–5.98)	7.12_x000D_ (3.12–11.92)	2.16_x000D_ (2.06–2.27)
Burundi	151_x000D_ (70–245)	343_x000D_ (143–581)	6.78_x000D_ (3.16–10.96)	7.81_x000D_ (3.33–13.28)	0.45_x000D_ (0.26–0.64)
Cabo Verde	9_x000D_ (4–14)	67_x000D_ (33–107)	3.91_x000D_ (1.89–6.07)	15.76_x000D_ (7.64–25.17)	4.62_x000D_ (3.78–5.47)
Cambodia	378_x000D_ (170–620)	2,069 (902–3,327)	8.65_x000D_ (4.01–14.07)	17.26_x000D_ (7.56–27.45)	2.24_x000D_ (2.14–2.34)
Cameroon	248_x000D_ (120–397)	1,327 (560–2,316)	6.03_x000D_ (2.95–9.61)	11.28_x000D_ (4.77–19.27)	2.03_x000D_ (1.86–2.21)
Canada	5,646 (2,872–8,540)	15,252 (7,552–23,498)	17.14_x000D_ (8.71–25.94)	20.69_x000D_ (10.31–31.88)	0.56_x000D_ (0.28–0.85)
Central African Republic	155_x000D_ (71–259)	379_x000D_ (172–674)	13.11_x000D_ (6.28–21.63)	16.26_x000D_ (7.61–28.1)	0.71_x000D_ (0.52–0.89)
Chad	112_x000D_ (55–177)	479_x000D_ (232–781)	4.09_x000D_ (1.99–6.45)	8.91_x000D_ (4.27–14.4)	2.54_x000D_ (2.47–2.61)
Chile	1,334 (650–2,051)	,6387 (3,294–9,786)	13.52_x000D_ (6.59–20.79)	24.65_x000D_ (12.71–37.69)	1.98_x000D_ (1.56–2.39)
China	16,3717 (79,324–253,498)	429386_x000D_ (210526–671812)	19.38_x000D_ (9.52–29.9)	20.25_x000D_ (9.93–31.64)	0.24_x000D_ (-0.1–0.59)
Colombia	1,982 (949–3,029)	9,707 (4631–15,468)	11.7_x000D_ (5.54–17.81)	17.62_x000D_ (8.4–28.08)	1.27_x000D_ (0.61–1.93)
Comoros	12_x000D_ (5–20)	47_x000D_ (20–79)	6.83_x000D_ (3.04–11.42)	10.15_x000D_ (4.48–16.98)	1.29_x000D_ (1.16–1.41)
Congo	119_x000D_ (55–200)	420_x000D_ (190–687)	11.69_x000D_ (5.49–19.67)	16.14_x000D_ (7.35–25.93)	1.06_x000D_ (0.88–1.23)
Cook Islands	2_x000D_ (1–4)	5_x000D_ (2–7)	19.75_x000D_ (9.98–30.77)	17.99_x000D_ (9.29–28.23)	-0.26 (-0.48– -0.04)
Costa Rica	217_x000D_ (106–326)	1,670 (822–2,644)	12.63_x000D_ (6.13–18.99)	30.34_x000D_ (14.9–47.92)	3.04_x000D_ (2.84–3.24)
Croatia	1,816 (952–2,704)	4,355 (2167–6,800)	30.55_x000D_ (16.15–45.42)	47.1_x000D_ (23.62–73.62)	1.32_x000D_ (-0.03–2.69)
Cuba	2,407 (1,168–3,676)	6,950 (3,401–11,178)	23.51_x000D_ (11.46–35.85)	35.25_x000D_ (17.24–56.57)	1.32_x000D_ (1.05–1.59)
Cyprus	215_x000D_ (99–337)	438_x000D_ (210–710)	28.91_x000D_ (13.44–45.03)	20.88_x000D_ (10.09–33.48)	-1.07 (-1.43– -0.72)
Czechia	6,577 (3,176–9,754)	9,869 (5,035–15,636)	46.69_x000D_ (22.61–69.26)	44.7_x000D_ (22.8–70.65)	-0.17_x000D_ (-0.5–0.16)
Côte d'Ivoire	135_x000D_ (63–213)	601 (269–1,025)	3.68_x000D_ (1.75–5.84)	5.75_x000D_ (2.57–9.68)	1.44_x000D_ (1.22–1.66)
Democratic People's Republic of Korea	2202_x000D_ (1043–3832)	5,285 (2,356–9,495)	13.28_x000D_ (6.37–22.99)	15.73_x000D_ (6.96–28.01)	0.56_x000D_ (0.51–0.61)
Democratic Republic of the Congo	1,596 (772–2,539)	4,312 (1,953–7,298)	10.24_x000D_ (4.95–15.99)	11.69_x000D_ (5.33–20.12)	0.42_x000D_ (0.29–0.55)
Denmark	1,277 (612–1,973)	2,543 (1,288–3,957)	15.75_x000D_ (7.63–24.55)	20.65_x000D_ (10.48–32.07)	0.91_x000D_ (0.58–1.25)
Djibouti	8_x000D_ (3–14)	75_x000D_ (33–131)	6.26_x000D_ (2.65–11.47)	13.22_x000D_ (5.86–23.04)	2.43_x000D_ (2.32–2.53)
Dominica	13_x000D_ (6–21)	28_x000D_ (14–44)	22.2_x000D_ (10.76–33.88)	33.64_x000D_ (16.97–52.83)	1.32_x000D_ (1.24–1.41)
Dominican Republic	219_x000D_ (106–337)	1,280 (624–2,118)	6.22_x000D_ (3.02–9.58)	12.8_x000D_ (6.26–21.15)	2.42_x000D_ (1.94–2.89)
Ecuador	437_x000D_ (221–652)	3,058 (1,561–4,898)	8.56_x000D_ (4.34–12.74)	18.77_x000D_ (9.6–30.07)	2.66_x000D_ (2.07–3.25)
Egypt	1,277 (620–2,002)	10,666 (5,235–16,985)	4.66_x000D_ (2.28–7.34)	17.07_x000D_ (8.37–27.09)	4.25_x000D_ (3.84–4.65)
El Salvador	159_x000D_ (79–243)	920 (451–1,519)	5.32_x000D_ (2.65–8.09)	15.02_x000D_ (7.4–24.76)	3.39_x000D_ (2.51–4.28)
Equatorial Guinea	20_x000D_ (10–34)	125_x000D_ (59–218)	10.7_x000D_ (5.21–17.87)	23.81_x000D_ (11.47–40.81)	2.68_x000D_ (2.17–3.18)
Eritrea	63_x000D_ (31–102)	257_x000D_ (114–438)	5.71_x000D_ (2.82–9.23)	10.4_x000D_ (4.63–17.42)	1.95_x000D_ (1.83–2.07)
Estonia	321_x000D_ (157–490)	657 (327–1,029)	15.45_x000D_ (7.56–23.64)	23.6_x000D_ (11.78–36.83)	1.23_x000D_ (0.34–2.12)
Eswatini	32_x000D_ (14–55)	142_x000D_ (60–251)	12.53_x000D_ (5.5–21.24)	26.28_x000D_ (11.24–46.52)	2.46_x000D_ (2.27–2.65)
Ethiopia	3,453 (1,432–5,645)	5,543 (2,660–8,660)	19.21_x000D_ (8.21–31.3)	14.33_x000D_ (6.91–22.26)	-0.95 (-1.1– -0.79)
Fiji	75_x000D_ (37–119)	223_x000D_ (107–363)	21.11_x000D_ (10.41–33.19)	28.71_x000D_ (13.82–45.94)	1.03_x000D_ (0.79–1.27)
Finland	1,438 (715–2,158)	2,668 (1,347–4,212)	19.87_x000D_ (9.83–29.89)	20.54_x000D_ (10.36–32.4)	0.09_x000D_ (-0.14–0.33)
France	17,048 (8,384–25,795)	24,977 (12,492–39,205)	20.45_x000D_ (10.04–30.7)	17.76_x000D_ (8.82–27.71)	-0.45 (-0.7– -0.2)
Gabon	112_x000D_ (43–200)	312_x000D_ (145–511)	19.75_x000D_ (7.83–35.33)	29.29_x000D_ (13.62–47.87)	1.29_x000D_ (1.1–1.49)
Gambia	7_x000D_ (3–12)	40_x000D_ (19–67)	2.23_x000D_ (1.01–3.58)	4.26_x000D_ (1.99–7.18)	2.22_x000D_ (1.75–2.7)
Georgia	517_x000D_ (259–794)	1,197 (569–1,886)	8.02_x000D_ (3.99–12.26)	19.95_x000D_ (9.52–31.41)	2.95_x000D_ (1.53–4.39)
Germany	39,075 (19,287–61,005)	48,021 (22,484–75,269)	29.89_x000D_ (14.79–46.63)	24.14_x000D_ (11.45–37.68)	-0.65 (-1.13– -0.17)
Ghana	263_x000D_ (130–420)	1,692 (787–2,737)	4.71_x000D_ (2.36–7.36)	10.94_x000D_ (5.1–17.39)	2.75_x000D_ (2.64–2.85)
Greece	2,623 (1,323–3,891)	4,819 (2,371–7,522)	16.96_x000D_ (8.56–25.14)	19.63_x000D_ (9.56–30.55)	0.43_x000D_ (-0.07–0.93)
Greenland	8_x000D_ (4–12)	20_x000D_ (10–33)	23.26_x000D_ (11.16–36.53)	29.17_x000D_ (14.22–48.12)	0.89_x000D_ (0.78–1.01)
Grenada	16_x000D_ (8–25)	41_x000D_ (20–63)	22.26_x000D_ (10.58–34.08)	35.84_x000D_ (17.66–56.14)	1.76_x000D_ (1.04–2.49)
Guam	23_x000D_ (12–35)	63_x000D_ (31–98)	30.56_x000D_ (15.5–45.65)	30.29_x000D_ (15.13–46.56)	-0.1_x000D_ (-0.6–0.41)
Guatemala	172_x000D_ (87–261)	1,431 (719–2,251)	5.12_x000D_ (2.56–7.8)	13_x000D_ (6.5–20.46)	3.22_x000D_ (2.01–4.46)
Guinea	110_x000D_ (54–177)	327_x000D_ (146–536)	3.38_x000D_ (1.64–5.38)	6.02_x000D_ (2.72–9.9)	1.87_x000D_ (1.78–1.97)
Guinea-Bissau	27_x000D_ (12–44)	78_x000D_ (37–127)	7.03_x000D_ (3.12–11.67)	11.79_x000D_ (5.64–19.27)	1.7_x000D_ (1.62–1.78)
Guyana	90_x000D_ (46–137)	239_x000D_ (122–381)	24.32_x000D_ (12.25–37.01)	36.34_x000D_ (18.59–57.38)	1.46_x000D_ (0.9–2.02)
Haiti	698 (309–1,156)	1702 (751–2,920)	22.64_x000D_ (10.11–36.93)	24.74_x000D_ (10.98–41.85)	0.32_x000D_ (0.26–0.38)
Honduras	102_x000D_ (47–162)	709 (331–1,194)	4.97_x000D_ (2.28–7.9)	11.3_x000D_ (5.28–19.02)	2.72_x000D_ (2.25–3.19)
Hungary	6,175 (2,863–9,381)	10,517 (5,081–16,702)	41.16_x000D_ (19.02–62.53)	53.69_x000D_ (26.01–85.07)	0.88_x000D_ (0.62–1.15)
Iceland	46_x000D_ (23–71)	97_x000D_ (48–149)	16.16_x000D_ (8.12–24.95)	16.55_x000D_ (8.14–25.38)	0.1_x000D_ (-0.56–0.77)
India	29,955 (14,310–4,5594)	110,349 (55,527–169,069)	6.14_x000D_ (2.94–9.42)	8.99_x000D_ (4.51–13.75)	1.27_x000D_ (1.08–1.46)
Indonesia	8,027 (3,792–12,958)	40,543 (19,761–67,314)	8.28_x000D_ (3.98–13.24)	17.35_x000D_ (8.51–28.7)	2.4_x000D_ (2.31–2.49)
Iran (Islamic Republic of)	2,164 (1,072–3,467)	10,887 (5,216–16,699)	8.49_x000D_ (4.24–13.67)	14.2_x000D_ (6.8–21.84)	1.66_x000D_ (1.47–1.85)
Iraq	985 (481–1,529)	4,769 (2,288–8,096)	12.01_x000D_ (5.77–18.53)	19.61_x000D_ (9.59–32.32)	1.62_x000D_ (1.4–1.84)
Ireland	1,098 (553–1,712)	1,648 (823–2,594)	26.71_x000D_ (13.46–41.46)	20.55_x000D_ (10.25–32.35)	-0.86 (-1.08– -0.63)
Israel	1,297 (660–1,958)	3,081 (1,556–4,914)	26.39_x000D_ (13.49–40.05)	24.38_x000D_ (12.27–38.83)	-0.26_x000D_ (-0.61–0.1)
Italy	21,246 (10,681–32,195)	32,302 (16,522–48,816)	23.47_x000D_ (11.79–35.55)	21.69_x000D_ (11.03–32.66)	-0.29 (-0.4– -0.17)
Jamaica	217_x000D_ (104–334)	663 (322–1,119)	11.97_x000D_ (5.74–18.35)	21.53_x000D_ (10.44–36.3)	2.16_x000D_ (0.72–3.62)
Japan	51,751 (26,879–76,976)	99,942 (51,903–149,136)	30.41_x000D_ (15.78–45.12)	26.99_x000D_ (13.9–40.56)	-0.43_x000D_ (-0.68–-0.17)
Jordan	322_x000D_ (158–503)	1,870 (863–3,010)	23.71_x000D_ (11.66–36.68)	24.97_x000D_ (11.8–40.15)	0.19_x000D_ (-0.15–0.53)
Kazakhstan	1,789 (847–2,770)	3,111 (1,525–4,871)	13.96_x000D_ (6.66–21.54)	17.17_x000D_ (8.35–26.93)	0.85_x000D_ (0.15–1.56)
Kenya	278_x000D_ (137–430)	1,663 (807–2,621)	3.44_x000D_ (1.7–5.33)	7.35_x000D_ (3.58–11.59)	2.47_x000D_ (2.32–2.61)
Kiribati	9_x000D_ (4–13)	20_x000D_ (10–31)	22.73_x000D_ (11.26–35.81)	26.14_x000D_ (12.98–40.88)	0.47_x000D_ (0.42–0.52)
Kuwait	70_x000D_ (35–106)	621_x000D_ (316–974)	12.24_x000D_ (6.11–18.86)	21.59_x000D_ (11.17–33.74)	2.3_x000D_ (1.61–2.99)
Kyrgyzstan	241_x000D_ (113–375)	402_x000D_ (191–613)	7.94_x000D_ (3.71–12.41)	8.1_x000D_ (3.79–12.44)	0.05_x000D_ (-0.68–0.79)
Lao People's Democratic Republic	331_x000D_ (127–597)	909 (395–1,538)	16.38_x000D_ (6.4–29.23)	20.31_x000D_ (8.95–34.26)	0.69_x000D_ (0.65–0.74)
Latvia	533_x000D_ (265–824)	876 (428–1,373)	14.71_x000D_ (7.33–22.8)	22.13_x000D_ (10.86–34.88)	1.3_x000D_ (1.06–1.54)
Lebanon	495_x000D_ (227–821)	1,554 (752–2,393)	23.53_x000D_ (10.86–38.95)	25.69_x000D_ (12.42–39.65)	0.31_x000D_ (0.08–0.54)
Lesotho	37_x000D_ (16–62)	191_x000D_ (85–338)	4.62_x000D_ (2–7.74)	18.07_x000D_ (8.16–31.58)	4.55_x000D_ (4.21–4.89)
Liberia	61_x000D_ (28–97)	180_x000D_ (73–328)	5.5_x000D_ (2.53–8.82)	8.97_x000D_ (3.71–16.37)	1.57_x000D_ (1.24–1.89)
Libya	345_x000D_ (166–554)	1,511 (663–2,569)	18.97_x000D_ (9.04–30.67)	28.86_x000D_ (12.68–48.73)	1.37_x000D_ (1.08–1.65)
Lithuania	571_x000D_ (279–882)	1,100 (554–1,738)	12.59_x000D_ (6.14–19.51)	18.96_x000D_ (9.55–29.74)	1.2_x000D_ (1–1.4)
Luxembourg	133_x000D_ (67–203)	291_x000D_ (146–451)	24.27_x000D_ (12.21–37.09)	26.76_x000D_ (13.5–41.34)	0.33_x000D_ (0.14–0.51)
Madagascar	253_x000D_ (125–401)	745 (342–1,255)	5.25_x000D_ (2.59–8.22)	7.27_x000D_ (3.37–12.16)	1.04_x000D_ (0.72–1.35)
Malawi	81_x000D_ (38–129)	271_x000D_ (124–456)	2.3_x000D_ (1.1–3.7)	3.88_x000D_ (1.81–6.42)	1.7_x000D_ (1.56–1.84)
Malaysia	2,540 (1,281–3,819)	10,917 (5,436–17,048)	28.27_x000D_ (14.41–42.56)	39.01_x000D_ (19.49–61.07)	0.96_x000D_ (0.68–1.25)
Maldives	7_x000D_ (3–12)	21_x000D_ (10–32)	8.86_x000D_ (3.9–14.14)	6.75_x000D_ (3.26–10.61)	-1.01 (-1.23– -0.79)
Mali	369_x000D_ (175–573)	1,052 (515–1,707)	9.03_x000D_ (4.3–14.07)	11.7_x000D_ (5.67–19)	0.86_x000D_ (0.71–1)
Malta	84_x000D_ (43–127)	234_x000D_ (116–369)	19.67_x000D_ (9.98–29.6)	23.11_x000D_ (11.56–36.48)	0.4_x000D_ (0.19–0.62)
Marshall Islands	6_x000D_ (3–10)	17_x000D_ (9–28)	40.37_x000D_ (21.31–63.44)	49.83_x000D_ (25.73–80.75)	0.67_x000D_ (0.53–0.82)
Mauritania	46_x000D_ (21–75)	157_x000D_ (72–258)	4.82_x000D_ (2.18–7.92)	7.64_x000D_ (3.55–12.57)	1.45_x000D_ (1.31–1.6)
Mauritius	118_x000D_ (59–179)	643_x000D_ (323–968)	16.3_x000D_ (8.07–24.88)	34.63_x000D_ (17.43–52.13)	2.45_x000D_ (1.47–3.44)
Mexico	5,570 (2,883–8,359)	28,159 (14,611–42,737)	13.37_x000D_ (6.89–20.05)	21.77_x000D_ (11.28–33.03)	1.62_x000D_ (1.51–1.73)
Micronesia (Federated States of)	14_x000D_ (6–23)	24_x000D_ (11–41)	28.01_x000D_ (13.34–46.05)	30.94_x000D_ (14.19–51.99)	0.31_x000D_ (0.26–0.37)
Monaco	18_x000D_ (9–29)	37_x000D_ (19–59)	26.59_x000D_ (12.95–41.73)	37.86_x000D_ (19.77–61.58)	1.15_x000D_ (1.09–1.2)
Mongolia	53_x000D_ (26–86)	213_x000D_ (95–348)	4.85_x000D_ (2.36–7.88)	8.59_x000D_ (3.89–13.96)	1.83_x000D_ (1.34–2.32)
Montenegro	136_x000D_ (67–212)	367_x000D_ (187–576)	21.67_x000D_ (10.82–33.71)	36.76_x000D_ (18.63–57.5)	1.8_x000D_ (1.33–2.27)
Morocco	1,416 (666–2,213)	8,268 (3,842–13,425)	9.83_x000D_ (4.7–15.35)	23.73_x000D_ (11.1–38.11)	2.86_x000D_ (2.69–3.04)
Mozambique	93_x000D_ (44–152)	361_x000D_ (162–622)	1.96_x000D_ (0.92–3.25)	3.84_x000D_ (1.71–6.55)	2.21_x000D_ (2.05–2.38)
Myanmar	3,631 (1,642–6,282)	10,384 (4,746–17,569)	15.81_x000D_ (7.22–27.14)	21.35_x000D_ (9.9–35.94)	0.96_x000D_ (0.92–1)
Namibia	37_x000D_ (18–59)	133_x000D_ (64–214)	5.86_x000D_ (2.9–9.53)	9.72_x000D_ (4.65–15.69)	1.68_x000D_ (1.44–1.93)
Nauru	2_x000D_ (1–3)	3_x000D_ (1–5)	42.19_x000D_ (17.45–72.94)	44.84_x000D_ (19.03–75.47)	0.18_x000D_ (0.02–0.35)
Nepal	422_x000D_ (189–716)	1,720 (795–2,899)	4.43_x000D_ (1.99–7.51)	7.36_x000D_ (3.4–12.4)	1.66_x000D_ (1.54–1.78)
Netherlands	4,895 (2,502–7,504)	9,654 (4,888–14,775)	24.17_x000D_ (12.44–37.19)	26.96_x000D_ (13.74–41.15)	0.24_x000D_ (-0.19–0.67)
New Zealand	1,597 (780–2,418)	2,709 (1,355–4,110)	41.01_x000D_ (20.09–62.12)	32.03_x000D_ (16.1–48.72)	-0.85 (-1.18– -0.52)
Nicaragua	89_x000D_ (43–140)	512_x000D_ (247–833)	5.96_x000D_ (2.84–9.44)	10.51_x000D_ (5.08–17.19)	1.79_x000D_ (1.03–2.56)
Niger	116_x000D_ (53–189)	509_x000D_ (231–859)	4.3_x000D_ (1.99–6.92)	6.58_x000D_ (2.99–10.85)	1.39_x000D_ (1.24–1.54)
Nigeria	1,736 (879–2,809)	5,612 (2,562–9,017)	4.15_x000D_ (2.1–6.72)	6.76_x000D_ (3.12–10.74)	1.57_x000D_ (1.43–1.71)
Niue	1_x000D_ (0–1)	1_x000D_ (0–1)	26.68_x000D_ (13.58–42.64)	35.95_x000D_ (18.55–54.75)	0.96_x000D_ (0.86–1.07)
North Macedonia	431_x000D_ (212–648)	1,329 (637–2,127)	23.36_x000D_ (11.41–35.22)	39.78_x000D_ (19.14–62.99)	1.75_x000D_ (1.53–1.98)
Northern Mariana Islands	7_x000D_ (4–12)	22_x000D_ (11–33)	37.06_x000D_ (18.85–58.2)	41.37_x000D_ (21.04–62.21)	0.35_x000D_ (0.19–0.51)
Norway	2,213 (1,130–3,225)	2,739 (1,423–4,056)	32.29_x000D_ (16.31–47.58)	26.55_x000D_ (13.71–39.31)	-0.69 (-1.02– -0.35)
Oman	40_x000D_ (20–69)	161_x000D_ (76–256)	6.23_x000D_ (2.99–10.5)	8.43_x000D_ (4–13.18)	0.99_x000D_ (0.63–1.36)
Pakistan	4,046 (2,005–6,067)	16,869 (8,294–26,500)	7.12_x000D_ (3.51–10.67)	13.61_x000D_ (6.68–21.31)	2.13_x000D_ (2.01–2.25)
Palau	3_x000D_ (2–6)	8_x000D_ (4–12)	36.4_x000D_ (17.64–58.08)	36.9_x000D_ (17.56–56.93)	0.03_x000D_ (-0.14–0.21)
Palestine	239_x000D_ (113–400)	775 (356–1,199)	28.46_x000D_ (13.62–47.25)	31.55_x000D_ (14.52–48.66)	0.25_x000D_ (-0.05–0.55)
Panama	156_x000D_ (77–235)	963 (475–1,540)	10.6_x000D_ (5.25–16.03)	21.85_x000D_ (10.77–34.95)	2.44_x000D_ (2.16–2.72)
Papua New Guinea	118_x000D_ (57–201)	370_x000D_ (172–605)	6.3_x000D_ (3.09–10.82)	7.07_x000D_ (3.32–11.55)	0.37_x000D_ (0.29–0.45)
Paraguay	145_x000D_ (71–220)	1119 (536–1,824)	6.64_x000D_ (3.26–10.07)	19.41_x000D_ (9.32–31.53)	3.65_x000D_ (3.4–3.9)
Peru	694 (344–1,096)	3,774 (1,827–6,256)	6_x000D_ (2.98–9.47)	11.44_x000D_ (5.54–19.03)	2.13_x000D_ (1.02–3.24)
Philippines	3,049 (1,448–4,691)	14,068 (6,588–22,056)	10.89_x000D_ (5.1–16.78)	17.33_x000D_ (8.14–27.11)	1.56_x000D_ (1.44–1.68)
Poland	13,833 (7,011–20,867)	35,798 (18,125–53,330)	31.31_x000D_ (15.92–47.22)	48.7_x000D_ (24.69–72.57)	1.36_x000D_ (1.29–1.44)
Portugal	4,203 (2,124–6,419)	8,430 (4,189–12,965)	30.03_x000D_ (15.19–45.9)	34.01_x000D_ (16.87–52.04)	0.37_x000D_ (0.15–0.58)
Puerto Rico	1,067 (549–1,614)	2,524 (1,315–3,913)	29.45_x000D_ (15.21–44.41)	37.65_x000D_ (19.45–58.66)	0.76_x000D_ (0.48–1.04)
Qatar	28_x000D_ (13–43)	267_x000D_ (131–435)	30.65_x000D_ (14.97–48.5)	33.86_x000D_ (17.16–52.69)	0.33_x000D_ (-0.61–1.28)
Republic of Korea	5,573 (2,824–8,457)	19,767 (9,364–30,491)	18.67_x000D_ (9.43–28.34)	20.95_x000D_ (9.89–32.29)	0.24_x000D_ (0.09–0.39)
Republic of Moldova	810 (414–1,249)	1,643 (822–2,552)	17.88_x000D_ (9.15–27.53)	27.02_x000D_ (13.48–41.89)	1.34_x000D_ (0.62–2.06)
Romania	4,101 (2,016–6,310)	13,904 (7,072–21,357)	14.34_x000D_ (7.08–22.23)	37.85_x000D_ (19.41–57.48)	3.37_x000D_ (2.9–3.86)
Russian Federation	27,724 (13,784–42,705)	60,624 (30,751–91,320)	15.08_x000D_ (7.49–23.28)	24.84_x000D_ (12.65–37.52)	1.79_x000D_ (0.93–2.65)
Rwanda	160_x000D_ (75–267)	409_x000D_ (175–705)	6.2_x000D_ (2.87–10.46)	7.33_x000D_ (3.11–12.43)	0.55_x000D_ (0.41–0.7)
Saint Kitts and Nevis	11_x000D_ (5–17)	24_x000D_ (12–38)	28.5_x000D_ (14.03–43.84)	35.58_x000D_ (17.76–55.7)	0.73_x000D_ (0.29–1.17)
Saint Lucia	18_x000D_ (9–27)	55_x000D_ (27–87)	21.13_x000D_ (10.38–31.97)	22.75_x000D_ (11.43–36.13)	0.1_x000D_ (-0.3–0.51)
Saint Vincent and the Grenadines	14_x000D_ (7–21)	38_x000D_ (19–59)	19.3_x000D_ (9.37–29.08)	26.6_x000D_ (13.59–41.64)	0.96_x000D_ (0.51–1.42)
Samoa	17_x000D_ (8–27)	38_x000D_ (19–60)	20.36_x000D_ (10.23–32.37)	25.84_x000D_ (12.68–40.89)	0.77_x000D_ (0.71–0.83)
San Marino	9_x000D_ (4–14)	13_x000D_ (6–22)	24.63_x000D_ (11.82–37.66)	16.85_x000D_ (7.37–29.36)	-1.44 (-1.74– -1.14)
Sao Tome and Principe	4_x000D_ (2–6)	14_x000D_ (7–23)	5.98_x000D_ (2.87–9.66)	14.18_x000D_ (6.71–23.14)	2.82_x000D_ (2.6–3.04)
Saudi Arabia	610 (280–1,014)	4,451 (2,114–6,840)	10.07_x000D_ (4.7–16.42)	19.21_x000D_ (9.18–29.64)	2.11_x000D_ (2–2.22)
Senegal	226_x000D_ (110–359)	902 (394–1,445)	7.41_x000D_ (3.65–11.79)	12.43_x000D_ (5.48–19.99)	1.78_x000D_ (1.44–2.13)
Serbia	3,671 (1,789–5,902)	7571 (3,645–1,1737)	33.98_x000D_ (16.53–54.24)	44.52_x000D_ (21.36–68.72)	0.94_x000D_ (0.55–1.32)
Seychelles	16_x000D_ (8–24)	56_x000D_ (28–85)	28.97_x000D_ (14.05–43.46)	47.49_x000D_ (23.87–72.41)	1.51_x000D_ (1.13–1.9)
Sierra Leone	73_x000D_ (33–114)	240_x000D_ (109–398)	3.69_x000D_ (1.65–5.75)	6.81_x000D_ (3.09–11.46)	2_x000D_ (1.92–2.08)
Singapore	980 (517–1,464)	2139 (1,105–3,271)	44.52_x000D_ (23.56–66.55)	24.78_x000D_ (12.76–37.91)	-1.81 (-2.19– -1.42)
Slovakia	2,143 (1,093–3,316)	4,251 (2,125–6,569)	35.2_x000D_ (18.02–54.11)	43.48_x000D_ (21.8–67.32)	0.7_x000D_ (0.42–0.98)
Slovenia	718 (364–1,086)	1,291 (642–2,060)	28.75_x000D_ (14.62–43.75)	28.2_x000D_ (13.93–45.15)	-0.22_x000D_ (-0.58–0.15)
Solomon Islands	18_x000D_ (8–31)	57_x000D_ (25–98)	13.26_x000D_ (5.95–22.1)	16.24_x000D_ (6.97–27.53)	0.67_x000D_ (0.38–0.97)
Somalia	156_x000D_ (69–287)	551 (232–1,018)	6.9_x000D_ (3.03–12.57)	9.86_x000D_ (4.09–18.14)	1.17_x000D_ (1.12–1.22)
South Africa	1,718 (806–2,682)	7,829 (3,700–11,951)	8.71_x000D_ (4.07–13.66)	17.29_x000D_ (8.14–26.41)	2.22_x000D_ (1.64–2.79)
South Sudan	162_x000D_ (66–295)	409_x000D_ (179–716)	6.66_x000D_ (2.87–11.93)	11.56_x000D_ (5.09–19.89)	1.8_x000D_ (1.67–1.92)
Spain	16,100 (8,173–24,828)	30,864 (15,268–48,129)	28.86_x000D_ (14.67–44.43)	31_x000D_ (15.31–48.32)	0.22_x000D_ (0.08–0.35)
Sri Lanka	617_x000D_ (289–959)	2,344 (1,082–4,232)	6.03_x000D_ (2.84–9.44)	8.47_x000D_ (3.93–15.28)	1.11_x000D_ (0.63–1.59)
Sudan	773 (348–1,374)	2,802 (1,249–4,910)	8.34_x000D_ (3.8–14.72)	14.24_x000D_ (6.49–24.92)	1.73_x000D_ (1.67–1.8)
Suriname	57_x000D_ (27–87)	204_x000D_ (101–318)	22.7_x000D_ (10.93–34.71)	31.81_x000D_ (15.83–49.67)	1.16_x000D_ (0.64–1.68)
Sweden	2,840 (1,399–4,404)	4,570 (2,182–7,097)	18.66_x000D_ (9.23–28.81)	20.48_x000D_ (9.82–31.86)	0.24_x000D_ (-0.11–0.6)
Switzerland	1,989 (970–3,132)	3,305 (1,588–5,196)	18.85_x000D_ (9.19–29.73)	17.65_x000D_ (8.59–27.74)	-0.29_x000D_ (-0.59–0.01)
Syrian Arab Republic	477_x000D_ (222–750)	1,763 (766–2,996)	9.05_x000D_ (4.2–14.25)	13.36_x000D_ (5.78–22.45)	1.23_x000D_ (0.98–1.49)
Taiwan (Province of China)	3,775 (1,849–5,694)	16,381 (8,121–24,900)	23.25_x000D_ (11.43–34.8)	38.6_x000D_ (19.18–59.03)	1.62_x000D_ (1.43–1.82)
Tajikistan	223_x000D_ (103–349)	426_x000D_ (216–709)	7.91_x000D_ (3.61–12.25)	6.92_x000D_ (3.48–11.27)	-0.51 (-0.98– -0.04)
Thailand	5,087 (2,419–8,083)	26,504 (12,266–45,423)	15.05_x000D_ (7.06–23.88)	24.29_x000D_ (11.3–41.37)	1.58_x000D_ (1.28–1.88)
Timor-Leste	15_x000D_ (7–25)	99_x000D_ (44–162)	5.89_x000D_ (2.59–9.33)	11.72_x000D_ (5.22–19.14)	2.27_x000D_ (2.17–2.37)
Togo	38_x000D_ (19–61)	221_x000D_ (95–379)	3.4_x000D_ (1.67–5.42)	6.38_x000D_ (2.81–10.88)	2.07_x000D_ (1.95–2.18)
Tokelau	0_x000D_ (0–1)	0_x000D_ (0–1)	30.56_x000D_ (14.89–48.87)	33.26_x000D_ (17.44–51.18)	0.28_x000D_ (0.24–0.32)
Tonga	8_x000D_ (4–12)	14_x000D_ (7–23)	14.37_x000D_ (6.84–22.24)	17.97_x000D_ (8.98–28.69)	0.72_x000D_ (0.54–0.9)
Trinidad and Tobago	225_x000D_ (111–351)	625 (317–1,029)	27.75_x000D_ (13.76–43.09)	31.59_x000D_ (15.99–51.77)	0.47_x000D_ (0.34–0.6)
Tunisia	520_x000D_ (255–837)	2,129 (1,016–3,589)	10.76_x000D_ (5.23–17.38)	15.9_x000D_ (7.6–26.86)	1.25_x000D_ (1.1–1.39)
Turkmenistan	104_x000D_ (51–161)	327_x000D_ (154–544)	5.25_x000D_ (2.58–8.03)	7.67_x000D_ (3.64–12.82)	1.31_x000D_ (0.32–2.31)
Tuvalu	1_x000D_ (1–2)	2_x000D_ (1–3)	18.79_x000D_ (8.86–30.66)	19.42_x000D_ (8.95–31.25)	0.11_x000D_ (0.07–0.15)
Türkiye	6,475 (3,287–10,325)	24,823 (12,024–38,863)	18.91_x000D_ (9.58–29.41)	26.38_x000D_ (12.73–41.32)	1.05_x000D_ (0.8–1.3)
Uganda	447_x000D_ (210–727)	1,599 (710–2,638)	7.55_x000D_ (3.59–12.23)	11.55_x000D_ (5.14–18.68)	1.37_x000D_ (1.2–1.54)
Ukraine	13,333 (6,502–20,453)	15,097 (7,412–24,758)	18.25_x000D_ (8.9–27.88)	19.27_x000D_ (9.44–31.56)	0.16_x000D_ (-0.19–0.5)
United Arab Emirates	162_x000D_ (71–283)	1,077 (479–1,722)	37.6_x000D_ (16.6–64.44)	33.15_x000D_ (15.19–52.16)	-0.46_x000D_ (-2.17–1.27)
United Kingdom	20,376 (9,959–31,412)	28,638 (14,064–44,548)	22.01_x000D_ (10.78–33.92)	21.45_x000D_ (10.54–33.31)	-0.11_x000D_ (-0.32–0.09)
United Republic of Tanzania	479_x000D_ (222–750)	2,118 (959–3,448)	4.8_x000D_ (2.25–7.55)	8.86_x000D_ (4.07–14.33)	2_x000D_ (1.91–2.09)
United States of America	100,928 (51,732–148,795)	185,505 (95,872–276,078)	31.7_x000D_ (16.28–46.89)	32.58_x000D_ (16.84–48.32)	0.1_x000D_ (-0.22–0.41)
United States Virgin Islands	32_x000D_ (15–50)	59_x000D_ (30–96)	39.5_x000D_ (18.77–61.97)	33.66_x000D_ (16.85–54.59)	-0.6 (-0.93– -0.28)
Uruguay	887 (434–1,368)	2,354 (1,186–3,669)	22.45_x000D_ (10.95–34.61)	42.15_x000D_ (21.29–65.33)	2.12_x000D_ (1.86–2.39)
Uzbekistan	537_x000D_ (269–835)	2,179 (974–3,548)	4.59_x000D_ (2.3–7.13)	7.84_x000D_ (3.48–12.94)	1.78_x000D_ (1.37–2.2)
Vanuatu	11_x000D_ (5–18)	43_x000D_ (21–69)	17.76_x000D_ (8.58–27.98)	23.74_x000D_ (11.61–38.41)	0.92_x000D_ (0.77–1.08)
Venezuela (Bolivarian Republic of)	1045 (529–1,587)	5,573 (2,575–9,310)	10.88_x000D_ (5.51–16.59)	18.45_x000D_ (8.55–30.71)	1.8_x000D_ (1.21–2.4)
Viet Nam	2,824 (1,336–4,585)	15,112 (6,944–24,525)	7.14_x000D_ (3.4–11.65)	15.43_x000D_ (7.11–25.28)	2.49_x000D_ (2.33–2.65)
Yemen	354_x000D_ (164–628)	1508 (659–2,583)	7.18_x000D_ (3.47–12.51)	10.88_x000D_ (4.71–18.63)	1.37_x000D_ (1.23–1.52)
Zambia	277_x000D_ (130–455)	1,319 (567–2,659)	10.37_x000D_ (4.93–16.51)	19.87_x000D_ (8.61–38.1)	2.14_x000D_ (1.96–2.32)
Zimbabwe	403_x000D_ (196–638)	1,294 (599–2,100)	10.98_x000D_ (5.23–17.37)	19.48_x000D_ (9.32–31.64)	1.95_x000D_ (1.5–2.41)
