# Supplementary material for: Global burden of colorectal cancer attributable to high fasting plasma glucose from 1990 to 2021 and projection to 2040
Source: Front Oncol. 2025 Aug 26;15:1590382. doi: 10.3389/fonc.2025.1590382 (PMC12418600; doi:10.3389/fonc.2025.1590382)
Supplement: Supplementary file 4 [file Table3.xlsx]

## Sheet: Sheet1
Table S3 The projection of CRC burden attributable to HFPG until 2040
Year	ASMR			ASDR
	Both	Male	Female	Both	Male	Female
2022	0.98	1.243	0.768	20.61	26.22	15.73
2023	0.98	1.235	0.765	20.56	26.14	15.71
2024	0.97	1.227	0.762	20.5	26.05	15.68
2025	0.97	1.219	0.759	20.44	25.96	15.65
2026	0.96	1.211	0.756	20.38	25.88	15.62
2027	0.96	1.204	0.753	20.32	25.8	15.6
2028	0.96	1.197	0.751	20.27	25.72	15.57
2029	0.95	1.19	0.748	20.22	25.65	15.55
2030	0.95	1.184	0.746	20.17	25.57	15.52
2031	0.95	1.177	0.744	20.11	25.49	15.5
2032	0.94	1.171	0.741	20.05	25.41	15.47
2033	0.94	1.165	0.739	20	25.34	15.45
2034	0.94	1.16	0.737	19.95	25.27	15.42
2035	0.94	1.154	0.736	19.9	25.19	15.4
2036	0.94	1.149	0.734	19.84	25.1	15.37
2037	0.94	1.143	0.732	19.78	25.02	15.34
2038	0.94	1.138	0.73	19.73	24.95	15.32
2039	0.94	1.133	0.729	19.68	24.88	15.29
2040	0.94	1.128	0.727	19.62	24.79	15.26
